# Supplementary material for: The Importance of Chitosan Coatings in Dentistry
Source: Mar Drugs. 2023 Nov 26;21(12):613. doi: 10.3390/md21120613 (PMC10744558; doi:10.3390/md21120613)
Supplement: Supplementary file 1 [file marinedrugs-21-00613-s001.zip]

Archive with 1 entries (1 files):
- marinedrugs-2584248-supplementary.pdf
